# Supplementary material for: Survival and Impact on Microbial Diversity of Lacticaseibacillus paracasei DG in a Simulation of Human Intestinal Microbial Ecosystem
Source: Nutrients. 2025 Sep 13;17(18):2952. doi: 10.3390/nu17182952 (PMC12472629; doi:10.3390/nu17182952)
Supplement: Supplementary file 1 [file nutrients-17-02952-s001.zip]

Archive with 1 entries (1 files):
- nutrients-3822632-supplementary.pdf
